# Supplementary material for: Competition influences tree growth, but not mortality, across environmental gradients in Amazonia and tropical Africa
Source: Ecology. 2020 May 5;101(7):e03052. doi: 10.1002/ecy.3052 (PMC7379300; doi:10.1002/ecy.3052)
Supplement: Supplementary file 4 — Data S1 [file ECY-101-e03052-s001.zip]

Archive with 1 entries (1 files):
- Model_script.R
