# Supplementary material for: Competition influences tree growth, but not mortality, across environmental gradients in Amazonia and tropical Africa
Source: Ecology. 2020 May 5;101(7):e03052. doi: 10.1002/ecy.3052 (PMC7379300; doi:10.1002/ecy.3052)
Supplement: Supplementary file 4 — Data S1 [file ECY-101-e03052-s001.zip › Model_script.R]

#Models were fit using the 'filzbach' R package.

#Version for Amazonia (102 plots), for Africa the same models were used.

#Model parameters are explained in Appendix S2

#The dataframe "data" includes treelevel data, the following columns were 
#included in the models:
#WD - tree wood density (g/cm3)
#dbh - tree diameter at breast height in the first census (cm)
#neighBA - basal area of neighbour trees in the 0.04-ha subplot (m2/ha)
#PlotCode - plot identifier
#BAgrowth - annual basal area growth (cm2/yr)
#dead - 1 indicates that the tree is dead, 0 indicates that the tree is alive
#IntervalLength - length of the census interval (yr) 

##############
##############
##GROWTH MODEL

#function for predicted growth rates
pred.growth <- function(ag_minWD,ag_maxWD,
                        s1_minWD,s1_maxWD,s2_minWD,s2_maxWD,
                        c1_minWD,c1_maxWD,c2_minWD,c2_maxWD,
                        pg){
  
  #Growth constant
  ag_slope <- (ag_maxWD - ag_minWD)/(max.WD - min.WD)
  ag_int <- ag_minWD - (ag_slope * min.WD)
  
  ag = ag_int + (ag_slope * data$WD)
  
  #Size effect (Sg)
  s1_slope <- (s1_maxWD - s1_minWD)/(max.WD - min.WD)
  s1_int <- s1_minWD - (s1_slope * min.WD)
  s2_slope <- (s2_maxWD - s2_minWD)/(max.WD - min.WD)
  s2_int <- s2_minWD - (s2_slope * min.WD)
  
  s1_WD <- s1_int + (s1_slope * data$WD)
  s2_WD <- s2_int + (s2_slope * data$WD)
  Sg <- ((data$dbh/20)^s1_WD) * exp(-(s2_WD) * (data$dbh/20))
  
  #Competition effect (Cg)
  c1_slope <- (c1_maxWD - c1_minWD)/(max.WD - min.WD)
  c1_int <- c1_minWD - (c1_slope * min.WD)
  c2_slope <- (c2_maxWD - c2_minWD)/(max.WD - min.WD)
  c2_int <- c2_minWD - (c2_slope * min.WD)
  
  c1_WD <- c1_int + c1_slope*data$WD
  c2_WD <- c2_int + c2_slope*data$WD
  
  Cg <- exp(-(c1_WD) * ((data$dbh/20)^c2_WD) * (data$neighBA/27))
 
  pred = ag * pg * Sg * Cg
  
  return(pred)
  
}

growth.ll <- function(ag_minWD,ag_maxWD,
                      s1_minWD,s1_maxWD,s2_minWD,s2_maxWD,
                      c1_minWD,c1_maxWD,c2_minWD,c2_maxWD,
                      pg_all,pg_mean,pg_sd,
                      sigma_int,sigma_slope) {  
  
  g.pred <- pred.growth(ag_minWD,ag_maxWD,
                        s1_minWD,s1_maxWD,s2_minWD,s2_maxWD,
                        c1_minWD,c1_maxWD,c2_minWD,c2_maxWD,
                        pg_all[data$PlotCode])
  
  sigma <- sigma_int + sigma_slope * data$dbh
  
  #likelihood
  g.ll <- sum(dnorm(data$BAgrowth,g.pred,sigma,log=T))
  
  #parameter hierarchy
  log_pg_hier <- sum(dnorm(pg_all,pg_mean,pg_sd,log=T))
  
  ll <- sum(g.ll) + sum(log_pg_hier)
  
  return(ll)
  
}

#parameters
fb.pars <- list(
  ag_minWD = c(1e-3,225,1,1,0,1),
  ag_maxWD = c(1e-3,225,1,1,0,1),
  s1_minWD = c(1e-6,9,1,0,0,1),  
  s1_maxWD = c(1e-6,9,1,0,0,1), 
  s2_minWD = c(1e-6,4,1,0,0,1),
  s2_maxWD = c(1e-6,4,1,0,0,1),
  c1_minWD = c(1e-6,4,1,0,0,1),
  c1_maxWD = c(1e-6,4,1,0,0,1),
  c2_minWD = c(-4,4,0,0,0,1),
  c2_maxWD = c(-4,4,0,0,0,1),
  pg_all = c(1e-3,5,1,0,0,0,102),
  pg_mean = c(1e-3,5,1,1,1,1),
  pg_sd = c(1e-3,5,1,1,0,1),
  sigma_int = c(1e-3,9,1,1,0,1),
  sigma_slope = c(1e-3,9,1,1,0,1)
)


#################
#################
##MORTALITY MODEL

pred.mort<-function(am_minWD,am_maxWD,
                    s1_minWD,s1_maxWD,s2_minWD,s2_maxWD,
                    c1_minWD,c1_maxWD,c2_minWD,c2_maxWD,
                    pm){
  
  #Mortality constant
  am_slope <- (am_maxWD - am_minWD)/(max.WD - min.WD)
  am_int <- am_minWD - (am_slope * min.WD)
  
  am <- am_int + (am_slope * data$WD)
  
  #Size effect (Sm)
  s1_slope <- (s1_maxWD - s1_minWD)/(max.WD - min.WD)
  s1_int <- s1_minWD - (s1_slope * min.WD)
  s2_slope <- (s2_maxWD - s2_minWD)/(max.WD - min.WD)
  s2_int <- s2_minWD - (s2_slope * min.WD)
  
  s1_WD <- s1_int + (s1_slope * data$WD)
  s2_WD <- s2_int + (s2_slope * data$WD)
  Sm = ((data$dbh/20)^s1_WD) * exp(-(s2_WD) * (data$dbh/20))
  
  #Competition effect (Cm)
  c1_slope <- (c1_maxWD - c1_minWD)/(max.WD - min.WD)
  c1_int <- c1_minWD - (c1_slope * min.WD)
  c2_slope <- (c2_maxWD - c2_minWD)/(max.WD - min.WD)
  c2_int <- c2_minWD - (c2_slope * min.WD)
  
  c1_WD <- c1_int + c1_slope*data$WD
  c2_WD <- c2_int + c2_slope*data$WD
  
  Cm <- exp(-(c1_WD) * ((data$dbh/20)^c2_WD) * (data$neighBA/27))
  
  p.ann <- 1 / (1 + (am * Sm * Cm * pm)) 
  p.int <- 1 - ((1-p.ann)^data$IntervalLength)
  
  return(p.int)
}

mort.ll <- function(am_minWD,am_maxWD,
                    s1_minWD,s1_maxWD,s2_minWD,s2_maxWD,
                    c1_minWD,c1_maxWD,c2_minWD,c2_maxWD,
                    pm_all,pm_mean,pm_sd){
  
  #probability of mortality
  p.int <- pred.mort(am_minWD,am_maxWD,
                     s1_minWD,s1_maxWD,s2_minWD,s2_maxWD,
                     c1_minWD,c1_maxWD,c2_minWD,c2_maxWD,
                     pm_all[data$PlotCode])
  
  #assign status (dead/alive) and calculate likelihood
  ll <- log(ifelse(data$dead==1,p.int,1-p.int))
  
  #parameter hierarchy
  log_pm_hier <- sum(dnorm(pm_all,pm_mean,pm_sd,log=T))
  
  #sum likelihood per tree
  ll_tot <- sum(ll) + log_pm_hier
  
  return(ll_tot)
  
}

#parameters
fb.pars <- list(
  am_minWD = c(1e-3,900,1,1,0,1),
  am_maxWD = c(1e-3,900,1,1,0,1),
  s1_minWD = c(1e-6,3,1,0,0,1),  
  s1_maxWD = c(1e-6,3,1,0,0,1), 
  s2_minWD = c(1e-6,2,1,0,0,1),
  s2_maxWD = c(1e-6,2,1,0,0,1),
  c1_minWD = c(1e-6,2,1,0,0,1),
  c1_maxWD = c(1e-6,2,1,0,0,1),
  c2_minWD = c(-4,4,0,0,0,1),
  c2_maxWD = c(-4,4,0,0,0,1),
  pm_all = c(1e-3,5,1,0,0,0,102),
  pm_mean = c(1e-3,5,1,1,1,1),
  pm_sd = c(1e-3,5,1,1,0,1)
)
